# Supplementary material for: Polysaccharide compositions of collenchyma cell walls from celery (Apium graveolens L.) petioles
Source: BMC Plant Biol. 2017 Jun 15;17:104. doi: 10.1186/s12870-017-1046-y (PMC5472923; doi:10.1186/s12870-017-1046-y)
Supplement: Supplementary file 3 — The detail assignment of polysaccharides from celery collenchyma cell walls and fractions. (DOCX 14 kb) [file 12870_2017_1046_MOESM3_ESM.xlsx]

## Sheet: HEPES fraction
Table S1: The detail assignment of polysaccharides from celery collenchyma cell walls and fractions
	Polysaccharides	Expected linkages	Glycosyl linkage assignment	mol% (M)	mol% (U)
	HG	4 GalpA	4 GalpA not have already been assigned to RG-I	6.63	5.43
		4,6 GalpA	All 4,6 GalpA, undermethylation of 4 GalpA	0.15	0.4	Most likely from HG				Ara = Arabinose
			Total	6.78	5.83					Fuc = Fucose
	RG-I backbone	2 Rhap	All 2 Rhap	1.68	1.19					Gal = Galactose
		2,4 Rhap	All 2,4 Rhap	0.9	0.82					Glc = Glucose
		4 GalpA	Equivalent to total Rha assigned to RG-I, i.e.= 2 Rhap+ 2,4 Rhap	2.58	2.01					GlcA = Glucuronic Acid
			Total	5.16	4.02					GalA = Galacturonic Acid
	Arabinan (RG-I)	5 Araf	All 5 Araf	4.51	4.46					Man = Mannose
		3 Araf	All 3 Araf	0.4	0.66					Rha = Rhamnose
		3,5 Araf	All 3,5 Araf	0.91	1.01					Xyl = Xylose
		t-Araf	Equivalent to the branch point, i.e.=3,5 Araf	0.91	1.01
			Total	6.73	7.14
	(Arabino)galactans (RG-I)	4 Galp	All 4 Galp	1.14	1.19
			Total	1.14	1.19
	RG-II	2,4 Galp	All 2,4 Galp	0	0.3
		3,4 GalpA	All 3,4 GalpA	0.75	0.91	Most likely from RG-II
			Total	0.75	1.21
	AG-II	3 Galp	All 3 Galp	0.57	0.81
		6 Galp	All 6 Galp	3.19	2.58
		3,6 Galp	All 3,6 Galp	5.46	5.81
		3,4,6 Galp	All 3,4,6 Galp	0.4	0.55
		t-Rhap	All t-Rhap	1.06	1.13	Due to low amount of RG-II
		4 GlcpA	All 4 GlcpA	1.14	1.06
		t-Araf+ t-Arap	Equivalent to branch point less t-GlcpA, i.e.= 3,4 Galp+ 3,4,6 Galp- tGlcpA	4.355	5.278
		t-GlcpA	The sum of t-GlcpA and 4 GlcpA is commonly less than 10% of total AG-II	1.055	0.712	Although the proportion of GlcA varies dramatically among different species, most of them are less than 10% (Clarke et al., 1979; Nothnagel, 1997)
		t-Galp	All t-Galp	1.69	1.84	Most likely from AG-II
			Total	18.92	19.77
	HXs	4 Xylp	All 4 Xylp	34.7	31.9
		2,4 Xylp	All 2,4 Xylp	5.36	5.04
		2,3,4 Xylp	All 2,3,4 Xylp, from undermethylation of 2,4 Xylp	0.84	0.66
		t-Araf	t-Araf not have already been assigned to RG-I, AG-II	1.655	1.412
		t-GlcpA	Equivalent to branch point less t-Araf, i.e.= (2,4 Xylp+ 2,3,4 Xylp- t-Araf),	4.545	4.288
		t-Xylp	All terminal Xylp not have alredy been assigned to XG	0.75	0.13
			Total	47.85	43.43
	XGs	4 Glcp	One third of 4,6 Glcp	0.59	1.3
		4,6 Glcp	All 4,6 Glcp	1.76	3.91
		t-Xylp	Equivalent to branch point less t-Fucp, i.e.= 4,6 Glcp - t Fucp	1.62	3.49
		2 Galp	All 2 Galp	0.28	0.94
		t-Fucp	All t-Fucp, similar amount to that of 2 Galp	0.29	0.82
			Total	4.54	10.46
	HMs	4 Manp	All 4 Manp	1.24	0.97
		4 Glcp	Equivalent to 4 Manp, i.e.= 4 Manp	1.24	0.97
			Total	2.48	1.94
	Other	t-Glcp	All t-Glcp	1.37	1.14
		4 Glcp	All remaining 4 Glcp	2.8	2.18
		t-GlcpA	All remaining t-GlcpA	1.5	1.69
			Total	5.67	5.01
			Total	100	100
	Note: The linkage residues were displayed as molar percentage.
	M: The HEPES buffer soluble fraction from middle segment collenchyma; U: The HEPES buffer soluble fraction from upper segment collenchyma.

## Sheet: CW
	Polysaccharides	Glycosyl linkages	Reasons for assignments	Mol (%)
	HG	4 GalpA	4 GalpA not have already been assigned to RG-I	17.6
		4,6 GalpA	All 4,6 GalpA, undermethylation of 4 GalpA	0.39	Most likely from HG
			Total	17.99
	RG-I backbone	2 Rhap	All 2 Rhap	1.14
		2,4 Rhap	All 2, 4 Rhap	0.36
		4 GalpA	Equivalent to total Rha assigned to RG-I, i.e.= 2 Rhap+ 2,4 Rhap	1.5
			Total	3
	Arabinan (RG-I)	5 Araf	All 5 Araf	1.53
		3,5 Araf	All 3,5 Araf	0.6
		t-Araf	Equivalent to branch point, i.e.= 3,5 Araf	0.6
			Total	2.73
	(Arabino)galactans (RG-I)	4 Galp	All 4 Galp	1.39
			Total	1.39
	RG-II	3,4 GalpA	All 3,4-GalpA	1.45	Most likely from RG-II
		t-GalpA	All t-GalpA	0.12
		t-Rhap	Half of t-Rhap	0.05
		t-Araf	All t-Aarf not have already been assigned to HX and RG-I	0.24
			Total	1.86
	AG-II	6 Galp	All 6 Galp	0.47
		4 GlcpA	No more than 6 Galp	0.47
		t-Rhap	Half of t-Rhap	0.04	Split half to RG-II
			Total	0.98
	HXs	4 Xylp	All 4 Xylp	2.81
		2,4 Xylp	All 2,4 Xylp	0.39
		2,3,4 Xylp	All 2,3,4 Xylp, from undermethylation of 2,4 Xylp	0.31
		t-GlcpA	All t-GlcpA	0.28	Most likely from HX
		4 GlcpA	Equvilent to branch point less t-GlcpA, t-Araf, i.e.=2,4 Xylp+2,3,4 Xylp-(t-GlcpA+ t-Araf)	0.32
		t-Araf	The proportion of t-Araf to the totol amount of terminal and 4-linked GlcA is the same as that in 1M KOH fraction.	0.1
			Total	4.21
	XGs	2 Xylp	All 2 Xylp	0.81
		t-Xylp	All t-Xylp	2.26	Most likely from XG
		4,6 Glcp	Equivalent to toal amount of t-Xylp, t-Fucp and t-Galp, i.e.= (t Xylp+ t Fucp + t Galp)	2.69
		4 Glcp	One third of 4,6 Glcp, i.e.= 4,6 Glcp/3	0.77
		2 Galp	All 2Galp	0.5
		t-Fucp	All t-Fucp	0.33
		t-Galp	t-Galp not have already been assigned to HMs	0.1
			Total	7.46
	HMs	4 Manp	All 4 Manp	1.24
		4,6 Manp	All 4,6 Manp	0.78
		4 Glcp	Equivalent to 4 Manp and 4,6 Manp, i.e.= 4 Manp+ 4,6 Manp	2.02
		t-Galp	Euivalent to branch point, i.e.= 4,6 Manp	0.78
			Total	4.82
	Cellulose	4 Glcp	All the remaining 4 Glcp	51.31
			Total	51.3
	Other	2,4 Glcp	All the 2,4 Glcp	0.77
		3,4 Glcp	All the 3,4 Glcp	0.99
		t-Glcp	All the t-Glcp	0.43
		4,6 Glcp	All the remaining 4,6 Glcp	1.47
		4 GlcpA	All the remaining 4 GlcpA	0.44
			Total	4.1
			Total	99.9

## Sheet: CDTA
	Polysaccharides	Glycosyl linkages	Reasons for assignments	Mol (%)
	HG	4 GalpA	4 GalpA not have already been assigned to RG-I	67.27
		4,6 GalpA	All 4,6 GalpA, undermethylation of 4 GalpA	0.44	Most likely from HG
		t-GalpA	Half of the t-GalpA	0.65	Due to high amount of 4 GalpA in HG
			Total	68.36
	RG-I backbone	2 Rhap	All 2 Rhap	2.48
		2,4 Rhap	All 2, 4 Rhap	1.04
		4 GalpA	Equivalent to total Rha assigned to RG-I, i.e.= 2 Rhap+ 2,4 Rhap	3.52
			Total	7.04
	Arabinan (RG-I)	5 Araf	All 5 Araf	5.05
		3,5 Araf	All 3,5 Araf	1.8
		t-Araf	Equivalent to branch point, i.e.= 3,5 Araf	1.8
			Total	8.65
	(Arabino)galactans (RG-I)	4 Galp	All 4 Galp	1.74
		t-Galp	One third of t-Galp	0.26
			Total	2
	RG-II	2,4 GalpA	All 2,4 GalpA	5.04
		t-Rhap	All t-Rhap	0.31	t-Rhap commonly associated with 4 GlcpA Iin AG-II which was not found in this fraction. So assigned all to RG-II
		t-Fucp	All t-Fucp	0.22
		2,4 Galp	All 2,4 Galp	0.82
		3,4 GalpA	All 3,4 GalpA	1.34	Most likely from RG-II
		t-Araf	t-Araf not have already been assigned to Arabinan	0.34
		t-Galp	One third of t-Galp	0.26
		t-GalpA	Half of t-GalpA	0.65
			Total	8.98
	AG-II	6 Galp	All 6 Galp	1.18
		t-Galp	One third of t-Galp	0.25
			Total	1.43
	HXs	4 Xylp	All 4 Xylp	0.47
			Total	0.47
	HMs	4 Manp	All 4 Manp	0.42
		4 Glcp	Equivalent to 4 Manp, i.e.= 4 Manp	0.42
			Total	0.84
	Other	4 Glcp	All the remaining 4 Glcp	1.47
		t-Glcp	All the t-Glcp	0.29
		t-Xylp	All t-Xylp	0.46
			Total	2.22
			Total	100

## Sheet: Na2CO3
	Polysaccharides	Glycosyl linkages	Reasons for assignments	Mol (%)
	HG	4 GalpA	4 GalpA not have already been assigned to RG-I	46.56
		4,6 GalpA	All 4,6 GalpA, undermethylation of 4 GalpA	0.86
		t-GalpA	Half of the t-GalpA	0.6
			Total	48.02
	RG-I backbone	2 Rhap	All 2 Rhap	5.9
		2,4 Rhap	All 2,4 Rhap	1.96
		4 GalpA	Equivalent to total Rha assigned to RG-I, i.e.= 2 Rhap+ 2,4 Rhap	7.86
			Total	15.72
	Arabinan (RG-I)	5 Araf	All 5 Araf	6.64
		3,5 Araf	All 3,5 Araf	3.06
		t-Araf	Equivalent to branch point, i.e.= 3,5 Araf	3.06
			Total	12.76
	(Arabino)galactans (RG-I)	4 Galp	All 4 Galp	3.35
		t-Galp	Half of t-Galp	0.99
			Total	4.34
	RG-II	t-Rhap	All t-Rhap	0.69
		3,4 GalpA	All 3,4 GalpA	5.04	Most likely from RG-II
		2,4 GalpA	All 2,4 GalpA	0.85
		t-Araf	t-Araf not have already been assigned to Arabinan	1.1
		t-Fucp	All t-Fucp	0.4
		t-GalpA	Half of the t-GalpA	0.61
			Total	8.69
	AG-II	6 Galp	All 6 Galp	2.35
		t-Galp	Half of the t-Galp	1
			Total	3.35
	HXs	4 Xylp	All 4 Xylp	1.12
			Total	1.12
	HMs	4 Manp	All 4 Manp	0.86
		4 Glcp	Equivalent to 4 Manp, i.e.= 4 Manp	0.86
			Total	1.72
	Other	t-Glcp	All the t-Glcp	0.73
		4 Glcp	All the remaining 4 Glcp	3.03
		t-Xylp	All the t-Xylp	0.51
			Total	4.27
			Total	100

## Sheet: 1M KOH
	Polysaccharides	Glycosyl linkages	Reasons for assignments	Mol (%)
	HG	4 GalpA	4 GalpA not have already been assigned to RG-I	8.99
		4,6 GalpA	All 4,6 GalpA, undermethylation of 4 GalpA	0.3	Most likely from HG
			Total	9.29
	RG-I backbone	2 Rhap	All 2 Rhap	2.28
		2,4 Rhap	All 2,4 Rhap	0.83
		4 GalpA	Equivalent to total Rha assigned to RG-I, i.e.= 2 Rhap+ 2,4 Rhap	3.11
			Total	6.22
	Arabinan (RG-I)	5 Araf	All 5 Araf	2.69
		3,5 Araf	All 3,5 Araf	1.26
		t-Araf	Equivalent to branch point, i.e.= 3,5 Araf	1.26
			Total	5.21
	(Arabino)galactans (RG-I)	4 Galp	All 4 Galp	1.59
			Total	1.59
	RG-II	3,4 GalpA	All 3,4 GalpA	1.21	Most likely from RG-II
		2,4 Galp	All 2,4 Galp	0.21
		2,4 GalpA	All 2,4 GalpA	0.13
		t-Rhap	Half of t-Rhap	0.13
			Total	1.68
	AG-II	6 Galp	All 6 Galp	1
		4 GlcpA	Half of 4 GlcpA	0.25
		t-GlcpA	Equivalent to 6 Galp with less 4 GlcpA, i.e.= (6 Galp- 4 GlcpA)	0.51
		t-Rhap	Half of t-Rhap	0.14
			Total	1.9
	HXs	4 Xylp	All 4 Xylp	26.5
		2,4 Xylp	All 2,4 Xylp	4.04
		2,3,4 Xylp	All 2,3,4 Xylp, from undermethylation of 2,4 Xylp	0.31
		t-GlcpA	Equvilent to branch point less 4-GlcpA, t-Araf, i.e.=2,4 Xylp+2,3,4 Xylp-(4-GlcpA+ t-Araf)	3.52
		4 GlcpA	Half of the 4-GlcpA	0.24
		t-Araf	t-Araf not have already been assigned to Arabinan	0.59
		t-Xylp	t-Xylp not have already been assigned to XGs	1.73
			Total	36.93
	XGs	2 Xylp	All 2 Xylp	3.92
		t-Xylp	Equivalent to 4,6 Glcp less t-Fucp and t-Galp, i.e.= (4,6 Glcp- tFucp-tGalp)	4.18	Most likely from XG
		4,6 Glcp	All 4,6 Glcp	7.25
		4 Glcp	One third of 4,6 Glcp, i.e.= 4,6 Glcp/3	2.42
		2 Galp	Equivalent to 2 Xylp less t-Galp, i.e.=2 Xylp-terminal Galp	2.23
		t-Fucp	All t-Fucp	1.38
		t-Galp	t-Galp not have already been assigned to HM	1.69
			Total	23.07
	HMs	4 Manp	All 4 Manp	2.9
		4,6 Manp	All 4,6 Manp	1.33
		4 Glcp	Equivalent to 4 Manp and 4,6 Manp, i.e.= 4 Manp+ 4,6 Manp	4.23
		2 Galp	2 Galp not have already been assigned to XG	0.48
		t-Galp	Equivalent to 4,6 Manp, i.e.=4,6 Manp	1.33
			Total	10.27
	Other	4 Glcp	All the remaining 4 Glcp	2.58
		t-GlcpA	All the remaining t-GlcpA	1.28
			Total	3.86
			Total	100

## Sheet: 4M KOH
	Polysaccharides	Glycosyl linkages	Reasons for assignments	Mol (%)
	HG	4 GalpA	4 GalpA not have already been assigned to RG-I	5.67
			Total	5.67
	RG-I backbone	2 Rhap	All 2 Rhap	1.91
		2,4 Rhap	All 2,4 Rhap	0.71
		4 GalpA	Equivalent to total Rha assigned to RG-I, i.e.= 2 Rhap+ 2,4 Rhap	2.62
			Total	5.24
	Arabinan (RG-I)	5 Araf	All 5 Araf	1.72
		3,5 Araf	All 3,5 Araf	0.78
		t-Araf	Equivalent to branch point, i.e.= 3,5 Araf	0.78
			Total	3.28
	(Arabino)galactans (RG-I)	4 Galp	All 4 Galp	1.77
			Total	1.77
	RG-II	2,4 GalpA	All 2,4 GalpA	0.1	Most likely from RG-II
		3,4 GalpA	All3,4 GalpA	0.82
		2,4 Galp	All 2,4 Galp	0.32
		t-Rhap	Half of t-Rhap	0.1
			Total	1.34
	AG-II	6 Galp	All 6 Galp	1.01
		4 GlcpA	All of 4 GlcpA	0.63
		t-Rhap	Half of t-Rhap	0.11
			Total	1.75
	HXs	4 Xylp	All 4 Xylp	3.73
		2,4 Xylp	All 2,4 Xylp	0.62
		2,3,4 Xylp	All 2,3,4 Xylp, from undermethylation of 2,4 Xylp	0.32
		t-GlcpA	All t-GlcpA	0.44
		t-Araf	t-Araf not have already been assigned to Arabinan	0.43
			Total	5.54
	XGs	2 Xylp	All 2 Xylp	4.54
		t-Xylp	All t-Xylp	12.4	Most likely from XG
		4,6 Glcp	Equivalent to total amount of termial Xylp, Fucp and Galp, i.e.= t-Xylp+ t-Fucp + tGalp	18.79
		4 Glcp	One third of 4,6 Glcp, i.e.= 4,6 Glcp/3	6.26
		2 Galp	Equivalent to 2 Xylp less t-Galp, i.e.=2 Xylp-terminal Galp	3.63
		t-Fucp	All t-Fucp, must be ≤2 Galp	3.63
		t-Galp	t-Galp not have already been assigned to HM	2.77
			Total	52.02
	HMs	4 Manp	All 4 Manp	3.88
		4,6 Manp	All 4,6 Manp	1.86
		4 Glcp	Equivalent to 4 Manp and 4,6 Manp, i.e.= 4 Manp+ 4,6 Manp	6.04
		2 Galp	2 Galp not have already been assigned to XG	1.63
		t-Galp	Equivalent to 4,6 Manp, i.e.= 4,6 Manp	2.16
			Total	15.57
	Other	t-Glcp	All the t-Glcp	0.5
		4,6 Glcp	All the remaining 4,6 Glcp	1.01
		2,3,4,6 Glcp	All the 2,3,4,6 Glcp	0.45
		4 Glcp	All the remaining 4 Glcp	5.9
			Total	7.86
			Total	100

## Sheet: Final residue
	Polysaccharides	Glycosyl linkages	Reasons for assignments	Mol (%)
	HG	4 GalpA	4 GalpA not have already been assigned to RG-I	5.78
			Total	5.78
	RG-I backbone	2 Rhap	All 2 Rhap	0.38
		2,4 Rhap	All 2, 4 Rhap	0.06
		4 GalpA	Equivalent to total Rha assigned to RG-I, i.e.= 2 Rhap+ 2,4 Rhap	0.44
			Total	0.88
	Arabinan (RG-I)	5 Araf	All 5 Araf	0.44
			Total	0.44
	(Arabino)galactans (RG-I)	4 Galp	All 4 Galp	0.83
			Total	0.83
	RG-II	3,4 GalpA	All 3,4-GalpA	0.5	Most likely from RG-II
		t-GalpA	All t-GalpA	0.05	No branch point in HX
		t-Araf	All t-Araf	0.35
		t-Rhap	Half of t-Rhap	0.02
			Total	0.92
	AG-II	6 Galp	All 6 Galp	0.35
		4 GlcpA	No more than 6 Galp	0.35
		t-Rhap	Half of t-Rhap	0.02
			Total	0.72
	HXs	4 Xylp	All 4 Xylp	0.17
			Total	0.17
	XGs	2 Xylp	All 2 Xylp	0.05
		t-Xylp	All t-Xylp	0.25	Most likely from XG
		4,6 Glcp	All 4,6 Glcp	0.3
		4 Glcp	One third of 4,6 Glcp, i.e.= 4,6 Glcp/3	0.18
		2 Galp	Equivalent to 2 Xylp, i.e.= 2 Xylp	0.05
			Total	0.83
	HMs	4 Manp	All 4 Manp	0.67
		4,6 Manp	All 4,6 Manp	0.06
		4 Glcp	Equivalent to 4 Manp and 4,6 Manp, i.e.= 4 Manp+ 4,6 Manp-4,6 Glcp	0.42
		4,6 Glcp	4,6 Glcp not have already been assigned to XG	0.31
		2 Galp	2 Galp not have already been assigned to XG	0.01
		t-Galp	All t-Galp, nearly equivalent to branch point, i.e.= 4,6 Manp+4,6 Glcp	0.36
			Total	1.83
	Cellulose	4 Glcp	All the remaining 4 Glcp	84.9
			Total	84.9
	Other	2,4 Glcp	All the 2,4 Glcp	0.13
		3,4 Glcp	All the 3,4 Glcp	0.33
		4,6 Glcp	All the remaining 4,6 Glcp	0.33
		3,4, 6 Glcp	All the 2,3,4 Glcp	0.1
		2,3,4,6 Glcp	All the 2,3,4,6 Glcp	0.15
		t-Glcp	All the t-Glcp	0.3
		4 GlcpA	All the remaining 4 GlcpA	1.39
			Total	2.73
			Total	100
